# Supplementary material for: The Role of Bone Marrow Stromal Cell Antigen 2 (BST2) in the Migration of Dendritic Cells to Lymph Nodes
Source: Int J Mol Sci. 2024 Dec 27;26(1):149. doi: 10.3390/ijms26010149 (PMC11720714; doi:10.3390/ijms26010149)
Supplement: Supplementary file 1 [file ijms-26-00149-s001.zip]

Archive with 1 entries (1 files):
- ijms-3303381-supplementary.pdf
